# Supplementary material for: Auditory–Perceptual and Auditory–Motor Timing Abilities in Children with Developmental Coordination Disorder: A Scoping Review
Source: Brain Sci. 2023 Apr 27;13(5):729. doi: 10.3390/brainsci13050729 (PMC10216155; doi:10.3390/brainsci13050729)
Supplement: Supplementary file 1 [file brainsci-13-00729-s001.zip]

Archive with 1 entries (1 files):
- brainsci-2337006-supplementary.pdf
